# Supplementary material for: ARL3 GTPases facilitate ODA16 unloading from IFT in motile cilia
Source: Sci Adv. 2024 Sep 4;10(36):eadq2950. doi: 10.1126/sciadv.adq2950 (PMC11373600; doi:10.1126/sciadv.adq2950)
Supplement: Supplementary file 2 — Movies S1 to S3 [file sciadv.adq2950_movies_s1_to_s3.zip]

Archive with 3 entries (3 files):
- adq2950_movie_s1.mov
- adq2950_movie_s2.mov
- adq2950_movie_s3.mov
